# Supplementary material for: Identification and Chemical Control of Stem Canker Pathogen of Idesia polycarpa
Source: Plants (Basel). 2025 May 5;14(9):1393. doi: 10.3390/plants14091393 (PMC12073612; doi:10.3390/plants14091393)
Supplement: Supplementary file 1 [file plants-14-01393-s001.zip › Table S1.xlsx]

## Sheet: FigureS1
Month	Precipitation 2021	Precipitation 2022	Mean temperature 2021 (℃）	Mean temperature 2022 （℃）
Jan	0.5	28.1	3.3	2.2
Feb	31.7	0.3	8.8	4.4
Mar	13.9	15.5	11.8	11.9
Apr	17.5	5.9	16	18.3
May	13.8	4	23.1	22.4
Jun	27.7	16	28.4	30.3
Jul	498.7	199.3	28.1	27.6
Aug	175.2	60.3	26.2	28.3
Sep	182.5	2	22.8	23.8
Oct	21	16.2	15	15.1
Noe	12.2	2	11.1	10.8
Dec	7.5	0	5.7	2.6

## Sheet: Figure 5
Figure 6(A)			Figure 6(B)			Figure 6(C)			Figure 6(D)			Figure 6(E)			Figure 6(F)
Temperature(℃）	Diameter of colonies (mm)		Lethal temperature (℃）	Diameter of colonies (mm)		Ph	Diameter of colonies (mm)		Light conditions	Diameter of colonies (mm)		Carbon source	Diameter of colonies (mm)		Nitrogen source	Diameter of colonies (mm)
5	5		CK	85		3	90		Dark	76		Glucose	73		Ammonium chloride	34
5	5		CK	88.5		3	90		Dark	78		Glucose	70		Ammonium chloride	31
5	5		CK	88		3	90		Dark	80		Glucose	74		Ammonium chloride	32
10	8		40	76		4	90		Dark and light	90		Fructose	68		Potassium nitrate	32
10	9		40	75		4	90		Dark and light	86		Fructose	66		Potassium nitrate	30
10	8		40	74		4	90		Dark and light	86		Fructose	65		Potassium nitrate	29
15	54		45	73		5	89		Light	90		Galactose	49		Urea	20
15	57		45	72		5	86		Light	90		Galactose	51		Urea	19
15	56		45	74		5	89		Light	90		Galactose	53		Urea	23
20	82		50	66		6	67					Mannitol	58		Casein Tryptone	49
20	81		50	63		6	71					Mannitol	62		Casein Tryptone	47
20	86		50	65		6	75					Mannitol	59		Casein Tryptone	50
25	90		55	35		7	63					Sorbitol	61		Ammonium acetate	22
25	90		55	33		7	57					Sorbitol	62		Ammonium acetate	24
25	90		55	33		7	57					Sorbitol	64		Ammonium acetate	25
30	41		60	5		8	54					lactose	60		Ammonium sulfate	37
30	41.2		60	5		8	55					lactose	57		Ammonium sulfate	34
30	44		60	5		8	54					lactose	61		Ammonium sulfate	36
35	29		65	5		9	53					Carboxymethylcellulose sodium	90		Ammonium oxalate	24
35	26		65	5		9	51					Carboxymethylcellulose sodium	87		Ammonium oxalate	23
35	26.6		65	5		9	55					Carboxymethylcellulose sodium	89		Ammonium oxalate	26
40	6					10	44					Xylose	55		Ammonium dihydrogen phosphate	45
40	6					10	46					Xylose	56		Ammonium dihydrogen phosphate	46
40	5					10	47					Xylose	53		Ammonium dihydrogen phosphate	47
						11	39
						11	45
						11	42

## Sheet: Table S1
17 Fungicide information
Number	Medicament	Manufacturer	FRAC Code	Mode of Action	Concentration （μg/mL）
1	40% Thiabendazole	Taiwan Junnong Industrial Co., Ltd.	1	Benzimidazole: β-tubulin biosynthesis inhibitor	1.56	3.13	6.25	12.5	25	50
2	Azoxystrobin	Syngenta Nantong Crop Protection Co., Ltd.	11	QoI: Inhibition of mitochondrial respiration at the Qo site (cytochrome bc1)	2	4	8	16	32	64
3	30% Metalaxyl-M-metidaxyl	Zhengzhou Zheng Chemical Products Co., Ltd.	4	Phenylamide: RNA polymerase I inhibitor	8.3	10	12.5	16.7	25	50
4	43% Tebuconazole	Bayer Crop Science	3	DMI (demethylation inhibitor): C14-demethylase in sterol biosynthesis	0.031	0.063	0.125	0.25	0.5	1
5	20% Thiediazole copper	Zhejiang Longwan Chemical Co., Ltd.	M1	Multi-site activity: Copper—disrupts protein function	0.7812	1.5625	3.1225	6.25	12.5	25
6	Lime sulfur	Hebei Shuangji Chemical Co., Ltd.	M2	Inorganic: Multi-site activity, primarily contact action	12.5	25	50	100	200	400
7	20% Xinjunan acetate	Hebei Shenhua Pharmaceutical Co., Ltd.	Unknown	Mode of action not clearly classified	0.25	0.5	1	2	4	8
8	36% Kasugamycin-oxine-copper	Shanxi Hongyang Chemical Co., Ltd.	24 + M1	Kasugamycin: Protein synthesis inhibitor; Copper: Multi-site disruption	0.0093	0.0187	0.0375	0.075	0.15	0.3
9	40% Difenoconazole	Shanghai Hulian Biopharmaceutical ( Xiayi ) Co., Ltd.	3	DMI: C14-demethylase inhibitor	0.282	0.562	1.124	2.25	4.5	9
10	6% kasugamycin	Shandong Lukang Biological Pesticide Co., Ltd.	24	Antibiotic: Protein synthesis inhibitor	3.125	6.25	12.5	25	50	100
11	70% Thiophanate-methyl	Xi 'an Dingsheng Biochemical Co., Ltd.	1	Benzimidazole: β-tubulin biosynthesis inhibitor	0.0781	0.1563	0.3125	0.625	1.25	2.5
12	47% Kasugamycin-copper oxychloride	Shanxi Mikeluo Biotechnology Co., Ltd.	24 + M1	Kasugamycin: Protein synthesis inhibitor; Copper: Multi-site disruption	2	4	8	16	32	64
13	27% Bromothalonil	Jiangsu Tuoqiu Agrochemical Co., Ltd.	14	Chloronitrile: Multi-site action on membrane and enzyme systems	0.25	0.5	1	2	4	8
14	33.5% Oxine-copper	Shanxi Hongyang Chemical Co., Ltd.	M1	Inorganic copper: Multi-site activity	0.625	1.25	2.5	5	10	20
15	25% Oligosaccharins-ethylicin	Hainan Zhengye Zhongnong High-tech Co., Ltd.	P07	Plant defense inducers: Activation of plant systemic resistance	0.125	0.25	0.5	1	2	4
16	30% Zincthiazole	Zhejiang New Agricultural Chemical Co., Ltd.	Unknown	Mode of action not clearly defined in FRAC classification	0.125	0.25	0.5	1	2	4
17	80% Bordeaux mixture	Cerexagri Inc	M1	Copper-based fungicide: Multi-site disruption of proteins and enzymes	0.1875	0.375	0.75	1.5	3	6

## Sheet: Table S2
Fungicide's antibactenial rate
Medicament	Concentration （mg/L）	Logarithm	Antibacterial rate （%）	Probability value
40% Thiabendazole	1.56	0.1931	32.2	4.5379
	3.13	0.4955	44.3	4.8566
	6.25	0.7959	55.3	5.1332
	12.5	1.0969	67.1	5.4427
	25	1.3979	76.2	5.7128
	50	1.699	84.7	6.0237
Azoxystrobin	2	0.301	23.9	4.2905
	4	0.6021	31.4	4.5155
	8	0.9031	40	4.7467
	16	1.2041	42	4.7981
	32	1.5052	38	4.6945
	64	1.8062	47.1	4.9272
30% Metalaxyl-M-metidaxyl	8.3	0.9191	31.4	4.5155
	10	1	47.5	4.9373
	12.5	1.0969	57.1	5.1789
	16.7	1.2227	73.9	5.6403
	25	1.3979	80.5	5.8596
	50	1.699	90.2	6.293
43% Tebuconazole	0.031	-1.5086	61.5	5.2924
	0.063	-1.2007	77.2	5.7454
	0.125	-0.9031	82.8	5.9463
	0.25	-0.6021	92.1	6.4118
	0.5	-0.301	96.4	6.7991
	1	0	99.5	7.5758
20% Thiediazole copper	0.7812	-0.1072	4.7	3.3253
	1.5625	0.1938	17.6	4.0693
	3.1225	0.4945	28.6	4.4349
	6.25	0.7959	63.1	5.3345
	12.5	1.0969	70.2	5.5302
	25	1.3979	90.2	6.293
Lime sulfur	12.5	1.0969	34.1	4.5903
	25	1.3979	46.3	4.9071
	50	1.699	44.3	4.8566
	100	2	38.8	4.7155
	200	2.301	48.2	4.9549
	400	2.6021	56.9	5.1738
20% Xinjunan acetate	0.25	-0.6021	82.4	5.9307
	0.5	-0.301	85.1	6.0407
	1	0	89.2	6.2372
	2	0.301	92.9	6.4684
	4	0.6021	96.5	6.8119
	8	0.9031	98.6	7.1973
36% Kasugamycin-oxine-copper	0.0093	0.0186	11.8	3.815
	0.0187	0.0374	18.8	4.1147
	0.0375	0.075	19.6	4.144
	0.075	0.15	29.4	4.4583
	0.15	0.3	35.7	4.6335
	0.3	0.6	43.1	4.8262
40% Difenoconazole	0.282	-0.5498	63.3	5.3398
	0.562	-0.2503	78.8	5.7995
	1.124	0.0508	82.6	5.9385
	2.25	0.3522	87.3	6.1407
	4.5	0.6532	91.5	6.3722
	9	0.9542	96.7	6.8384
6% Kasugamycin	3.125	0.4949	40.4	4.757
	6.25	0.7959	71	5.5534
	12.5	1.0969	83.5	5.9741
	25	1.3979	95.3	6.6747
	50	1.699	97.3	6.9268
	100	2	99.6	7.6521
70% Thiophanate-Methyl	0.0781	-1.1072	71	5.5534
	0.1563	-0.8062	82.7	5.9424
	0.3125	-0.5052	87.1	6.1311
	0.625	-0.2041	91.8	6.3917
	1.25	0.0969	94.9	6.6352
	2.5	0.3979	97.6	6.9774
47% Kasugamycin-copper oxychloride	2	0.301	27.5	4.4022
	4	0.6021	63.1	5.3345
	8	0.9031	82.7	5.9424
	16	1.2041	89.4	6.2481
	32	1.5051	95.3	6.6747
	64	1.8062	96.9	0.8663
27% Bromothalonil	0.25	-0.6021	2	2.9463
	0.5	-0.301	13.7	3.9061
	1	0	23.1	4.2644
	2	0.301	29.4	4.4583
	4	0.6021	34.5	4.6011
	8	0.9031	44.7	4.8688
33.5% Oxine-copper	0.625	-0.2041	21.2	4.2005
	1.25	0.0969	27.5	4.4022
	2.5	0.3979	29	4.4466
	5	0.699	33.3	4.5684
	10	1	35.3	4.6288
	20	1.301	45.9	4.897
25% Oligosaccharins-ethylicin	0.125	-0.9031	14.1	3.9242
	0.25	-0.6021	27.1	4.3902
	0.5	-0.301	35.7	4.6335
	1	0	44.7	4.8668
	2	0.301	52.2	5.0552
	4	0.6021	66.7	5.4316
30% Zincthiazole	0.125	-0.9031	20.8	4.1866
	0.25	-0.6021	22.7	4.2512
	0.5	-0.301	26.3	4.3659
	1	0	35.7	4.6335
	2	0.301	36.9	4.6655
	4	0.6021	39.6	4.7363
80% Bordeaux mixture	0.1875	-0.727	16.1	4.0096
	0.375	-0.426	28.6	4.4349
	0.75	-0.1249	43.9	4.8465
	1.5	0.1761	63.5	5.3451
	3	0.4771	68.2	5.4733
	6	0.7782	73.7	5.6341
